# Supplementary material for: Hereditary Hemorrhagic Telangiectasia: Success of the Osler Calendar for Documentation of Treatment and Course of Disease
Source: J Clin Med. 2021 Oct 14;10(20):4720. doi: 10.3390/jcm10204720 (PMC8541180; doi:10.3390/jcm10204720)
Supplement: Supplementary file 1 [file jcm-10-04720-s001.zip]

Archive with 1 entries (1 files):
- jcm-1383909-supplementary.pdf
